# Supplementary material for: Molecular Modeling Unveils the Effective Interaction of B-RAF Inhibitors with Rare B-RAF Insertion Variants
Source: Int J Mol Sci. 2023 Jul 31;24(15):12285. doi: 10.3390/ijms241512285 (PMC10418914; doi:10.3390/ijms241512285)
Supplement: Supplementary file 1 [file ijms-24-12285-s001.zip]

Archive with 1 entries (1 files):
- ijms-2519498-supplementary.pdf
